# Supplementary material for: The geology and evolution of the Near-Earth binary asteroid system (65803) Didymos
Source: Nat Commun. 2024 Jul 30;15:6202. doi: 10.1038/s41467-024-50146-x (PMC11289119; doi:10.1038/s41467-024-50146-x)
Supplement: Supplementary file 4 — Supplementary Software 1 [file 41467_2024_50146_MOESM4_ESM.zip]

Archive with 13 entries (11 files):
- code_pkdgrav/
- code_pkdgrav/ss2bt
- code_pkdgrav/DidymosIC/
- code_pkdgrav/DidymosIC/Didymos.ss
- code_pkdgrav/DidymosIC/ss_second_spinup.par
- code_pkdgrav/DidymosIC/ss_first_spinup.par
- code_pkdgrav/DidymosIC/ss_nospinup.par
- code_pkdgrav/DidymosIC/Didymos.ss.dem
- code_pkdgrav/pkdgrav.spinup.mpi
- code_pkdgrav/pkdgrav.spinup
- code_pkdgrav/pkdgrav
- code_pkdgrav/readme.md
- code_pkdgrav/ss2vtk
