# Supplementary material for: The geology and evolution of the Near-Earth binary asteroid system (65803) Didymos
Source: Nat Commun. 2024 Jul 30;15:6202. doi: 10.1038/s41467-024-50146-x (PMC11289119; doi:10.1038/s41467-024-50146-x)
Supplement: Supplementary file 4 — Supplementary Software 1 [file 41467_2024_50146_MOESM4_ESM.zip › code_pkdgrav/readme.md]

**This folder contains 7 items:**

1. README.md -- the file you are reading right now.

2. DidymosIC -- the folder containing the initial conditions for the simulation reported in Figure 9(b) of "The geology and evolution of the Near-Earth binary asteroid system (65803) Didymos" (Barnouin et al., submitted to Nature Communications), hereafter "the paper". 

3. pkdgrav -- a precompiled binary executable of the simulation code suitable for running under Linux OS with GLIBC-2.12 or later (tested on RHEL 6/7).  This version uses pthread parallelism to allow running on multi-core machines running Linux.  An additional shared library (libpthread.so.0) is also required for this version.  More information on the use of this code is below.

4. pkdgrav.spinup -- a version of pkdgrav is intended for carrying out rubble-pile spinup simulations. The spin rate of the rubble pile in the simulation domain is set to a predefined function of time.  More information on the use of this code is below.

5. pkdgrav.spinup.mpi -- the same as pkdgrav.spinup but using MPI parallelism. Users can lanuch a simulation using "mpirun -n N ./pkdgrav.spin.mpi ss.par", where N is the number of processors.

6. ss2bt -- an executable utility to convert the binary format of the initial condition and output "ss" files to human-readable text format.

7. ss2vtk -- an executable utility to convert the binary format of the initial condition and output "ss" files to VTK format. The open-source software ParaView can be used to open the .vtk file and perform data analysis and visualization.


**General instructions for running pkdgrav:**

The following instructions assume the user has started a standard shell (bash, tcsh, etc.) on a Linux platform, e.g., a terminal window.

1. First, go to the DidymosIC folder, which provides initial conditions for the case used to generate Figure 9(b).

2. Copy the executable binary pkdgrav and the utilities into the folder of the run you wish to carry out, then type "./pkdgrav -sz N ss.par", where the integer"N" is the number of cores to use. Optionally you may wish to redirect standard output (and standard error) to a file, such as "output.txt".  The ss.par file gives the run parameters, including the name of the initial conditions file (e.g., "Didymos.ss").  More information about ss.par and the "ss" file format is given below.

3. If all goes well, the standard output will give some preliminary information about the run, then not much more until the run is complete. Periodic output files will be generated, with filenames "ss.###", "ss.###.dem", and "ss.###.demdiag", where "###" is the time step of the output. The format of the ss.### files is the same as the initial ss file -- see below. The *.dem files contain the contact history that is used to restart a new run from a specific time step -- see below. The *.demdiag files contain the contact network information that is used to analyze the contact number and forces between partcles, which can be visualized by using ss2vtk -- see below.

4. If the user would like to restart a simulation from a desired step ###, copy the ss.###, ss.###.dem and ss.###.demdiag files along with an executable binary pkdgrav and the ss.par file into a new folder, and modifying the "iStartStep" and "achInFile" in ss.par to the starting step and the ss input file (i.e., ss.###). Then, following the second intstruction above to launch the new simulation.

5. Be aware that these runs can take a *long* time. In fact, it could take several months to complete a single run on a single core. Therefore, it is recommended to run on a multi-core machine. The scaling should be approximately linear (so, running on 10 cores should complete about 10 times faster).


**Specific steps for running the DidymosIC-type simulation:**

1. Settle down the stable Didymos-like rubble pile at 2.26 hr: copy pkdgrav.spinup (or pkdgrav.spinup.mpi) into the folder of "DidymosIC", then type "./pkdgrav.spinup -sz N ss_first_spinup.par" to launch the spinup simulation. This version of pkdgrav is intended for carrying out rubble-pile spinup simulations, where the spinup control parameters are given in the ss.par file following the line, "# Uncomment following for SPINUP compile option...". The current parameters are given to be the same as those used in the paper. Once the above simulation is completed, the user will obtain a stable rubble pile and its contact information .dem file at Didymos's current spin period, i.e., 2.26 hr.

2. Test the spin-up limit of the rubble pile: restart the simulation from this state by typing "./pkdgrav.spinup -sz N ss_second_spinup.par" in the terminal. "iStartStep" and "achInFile" in ss_nospinup.par should match the step of this state. In this particular case, the settling point should be close to the step of 3000000, which have been already setup in the ss_second_spinup.par file. The user can directly lanuch the simulation without adjusting the ss_second_spinup.par file for testing this case. At each output interval of 10000, i.e., a time interval of ~200 s,  we will manually take the output ss and .dem file to start a new simulation by letting the rubble pile rest to settle down at the new spin period for ~2000 s to assess the structure stability. Structural failure is determined when the longest axis of the body changes by 1% of the initial value. If no failure is detected at the end of a settle-down circle, the rubble pile will be spun-up again by another ~200 s until failure occurs in one circle. Our simulations found that the Didymos rubble pile failed at the second settle-down circle.

4. Evolution after structural failure: restart the simulation from this state by typing "./pkdgrav -sz N ss_nospinup.par" in the terminal.  "iStartStep" and "achInFile" in ss_nospinup.par should match the step of this state. 

4. After the simulation is completed, the user can type "./ss2vtk ss.*0" to convert the ss files into .vtk format (ss.###.vtk), and then use ParaView to load and visualize the particle data. The failure behaviours should be the same as those shown in Figure 9(b).  See https://www.paraview.org for details about downloading and using ParaView.

5. Additionally, the user can use "./ss2bt ss.*0" to convert the binary ss files to the ASCII format (ss.###.bt) and develop new scripts to analyze the data as desired.  See below for the units and format of ss, bt, and demdiag files.


**Units:**

pkdgrav uses "solar system" units for which masses are measured in units of the solar mass, lengths are measured in astronomical units (au), and times are in units of 1 year divided by 2 pi.  Hence speeds are in units of 2 pi au / yr, i.e., the mean speed of the Earth around the Sun (about 30 km/s).  Spin components are in 2 pi radians per year.


**ss file format:**

The initial conditions files (and the "ss" output files) are in binary format.  Each file consists of a header followed by the particle data.  Using C types, the header consists of a double (the current time), an int (the number of particles), and another int (the "magic number", which is set to -1 for standard outputs or -10101 for "reduced" outputs).  The particle data consists of a double (particle mass), double (radius), 3 doubles for the position components (x, y, z), 3 doubles for the velocity components, 3 doubles for the spin components, an int (color flag, not used), and a final int (an index, not used) -- this sequence is repeated for each particle in the file.

The utility ss2bt is provided to convert the ss format to human-readable ("bt") format.  For example, "ss2bt Didymos.ss" (assuming "ss2bt" is in the search path) will convert the initial conditions into "Didymos.bt", which can be examined using an editor. The bt format consists of the particle data in sequence, one particle to a line, with the following columns:

i i m R x y z vx vy vz wx wy wz c

where "i" are integer indices that can be ignored, "m" is the mass, "R" is the radius, "x y z" are the position components, "vx vy vz" the velocity components, "wx wy wz" the spin components, and "c" an integer color flag that can be ignored.  

For completeness, the "reduced" binary format uses the same header format but for particle data contains only mass, radius, and position components (all float, not double), plus the color and index integers.


**demdiag file format:**
This is a text file storing the contact force for each particle-particle contact with the following format:

N
OP
i1 Fnx Fny Fnz Ftx Fty Ftz i2 ... [ w1 Fnx Fny Fnz Ftx Fty Ftz w2 ... ]
i1 ...
...

The first line gives the number of particles (N). MAX NUM OVERLAPS PER PARTICLE is encoded as OP on the second line. Each subsequent line (one per particle) gives a list of overlaps for each particle: i1, i2, etc., are the iOrder numbers of the overlapped particles for that particle while Fn and Ft are the x, y, z components of the normal and tangential forces due to that overlap, respectively. There are OP particle overlap entries per particle.

Important: particles only store overlap information for particles of higher iOrder number.  For example, if particles 3 and 5 are overlapping, only particle 3 stores the information.  As a result, only particle 3 in the .demdiag file will contain information on the overlap with particle 5.  It is up to the user to reconstruct the overlap data for particle 5 due to particle 3 (which will be just the negative of the force components for particle 3 due to particle 5, by Newton’s 3rd law).


**ss.par file details:**

The ss.par file contains run parameters for pkdgrav.  Many of the parameters are not relevant for the particular binaries that have been provided.  Following is a brief description of the relevant parameters for DidymosIC-type runs:

nDigits -- number of digits for time steps in filenames, with zero padding.  Normally this should be no fewer than the number of digits in nSteps.

dDelta -- the (fixed) time step to use.  Must be commensurate with the dynamical time(s) of the physical process(es) being modeled.

nSteps -- the number of time steps to run.

achInFile -- the name of the initial conditions file (binary format).

iOutInterval -- number of steps between full outputs (0 for none).

iRedOutInterval -- number of steps between reduced outputs (0 for none).

nSmooth -- number of particle neighbors to search for collisions.  Must be commensurate with the particle size ratio.

dEpsN, dEpsT -- restitution coefficients to use for collisions.

dSpinupPeriodStart -- start spin period in hours for the spinup experiment

dSpinupPeriodInter -- intermediate spin period in hours for the spinup experiment

dSpinupPeriodFinal -- final spin period in hours for the spinup experiment

nSpinupStepsStart -- number of steps to hold at start

nSpinupStepsInter -- number of steps from start to intermediate spin

nSpinupStepsFinal -- number of steps from intermediate to final spin

nSpinupStepsHold -- number of steps to hold final spin

iForceOverrideOption -- must be set to 2 for the soft-sphere model being used for the Didymos simulations.

dKn -- soft-sphere normal spring constant (dKt, the corresponding tangential spring constant, should normally be kept at -1).

dMuS, dMuR, dMuT -- coefficients of static, rolling, and twisting friction, respectively, for the soft-sphere model.

nDEMOutputs -- controls the number of ".dem" file outputs; can be used for restarts by setting bReadDEMData to 1, replacing achInFile with the corresponding ss output file, and setting iStartStep to the time step.  Can be set to 0 to disable writing ".dem" files.

dBetaS -- shape parameter for soft-sphere model; uncomment to override the default value of 0.5.

dCohesiveCoeff -- cohesive coefficient in the microscopic contact cohesion model (see the paper for details and references).

**More Information:**

For more information needed to use the provided code, initial conditions, and utilities to reproduce the results in the paper, or to test related scenarios, please contact the corresponding author by email.
