# Supplementary material for: The geology and evolution of the Near-Earth binary asteroid system (65803) Didymos
Source: Nat Commun. 2024 Jul 30;15:6202. doi: 10.1038/s41467-024-50146-x (PMC11289119; doi:10.1038/s41467-024-50146-x)
Supplement: Supplementary file 5 — Source Data [file 41467_2024_50146_MOESM5_ESM.xlsx]

## Sheet: Figure 1
Figure 1	These data were collected from https://nasagov.app.box.com/s/lw0m3bog4b8tnn53tvkrzca928bp7fxu/folder/250846544944
	Asteroid	b/a	c/a
	Didymos	0.994	0.738
	Dimorphos	0.989	0.65
	Bennu	0.961	0.876
	Ryugu	0.999	0.925
	Eros	0.329	0.329
	Toutatis	0.496	0.417
	Itokawa	0.545	0.434
	Radar_Secondary_1	0.811	0.611
	Radar_Secondary_2	0.881	0.712
	Radar_Secondary_3	0.75	0.64
	Radar_Secondary_4	0.778	0.759
	1998KY26	0.949	0.906
	1950DA	0.973	0.935
	1992SK	0.653	0.647
	1994CC	0.97	0.928
	1996HW1	0.434	0.395
	1998ML14	0.942	0.94
	1998WT24	0.904	0.858
	1999KW4	0.976	0.88
	2001SN263	0.964	0.952
	2002CE26	1	0.892
	2008EV5	0.971	0.882
	Apophis	0.852	0.776
	Bacchus	0.481	0.461
	Castalia	0.614	0.519
	Geographos	0.472	0.391
	Golevka	0.835	0.713
	Mithra	0.701	0.61
	Nereus	0.647	0.473
	Ra-Shalom	0.83	0.661
	YORP	0.894	0.641

## Sheet: Figure 5
Figure 5	These data below are available from Pajola et al. manuscript that is part of this Nature Comms issue. We add the data here again for all boulders 2 m or greater in diameter. The surface area per latitude band can be estimated from the shape model located at the PDS.
	diameter (km)	Latitude (deg)	Longitude (deg)
	0.0137304	10.0002	235.966
	0.00617587	-13.8358	236.378
	0.00346518	1.73006	263.435
	0.00358741	-8.03965	256.678
	0.00700332	3.76556	256.429
	0.00400689	5.25688	258.852
	0.00512012	1.24136	247.596
	0.00507484	-2.4294	256.426
	0.00451183	12.0701	257.029
	0.00931015	14.1982	265.311
	0.00437216	-12.6415	252.708
	0.00316538	-11.7064	254.588
	0.00424434	-16.393	250.827
	0.00716622	-18.9112	255.169
	0.00423832	-15.0927	255.911
	0.00628263	-10.6905	262.773
	0.00460645	-7.04909	264.437
	0.00337609	-5.59765	257.903
	0.00525287	2.51185	233.687
	0.00346984	3.87812	246.944
	0.00272293	-5.82708	266.659
	0.00239106	-4.22901	267.695
	0.00432367	-5.00776	269.113
	0.00477508	-0.490019	272.768
	0.00724414	1.87351	270.75
	0.00438112	-10.4716	269.074
	0.00442915	-4.19851	271.867
	0.0105369	10.5664	273.582
	0.00353912	-6.6308	244.622
	0.00349773	-0.898096	242.958
	0.00775384	6.19052	276.289
	0.00802189	7.16457	279.997
	0.00651671	8.68236	282.623
	0.0055108	10.7008	284.923
	0.00706344	1.28314	280.988
	0.00606119	18.2815	252.674
	0.00973189	-9.87609	228.745
	0.00706439	-1.46096	236.326
	0.00719791	-31.6904	258.602
	0.0037643	-22.738	258.457
	0.00714768	-32.8208	249.41
	0.0054638	-23.365	248.229
	0.00331227	3.84329	250.751
	0.00203758	1.60064	251.684
	0.0025027	1.24402	253.307
	0.00203108	-2.90892	251.848
	0.00303689	-3.49024	253.743
	0.00202318	4.94156	268.161
	0.0026129	-3.29579	261.569
	0.00222832	6.93957	263.087
	0.00241557	5.50941	252.28
	0.00453688	-20.5995	273.957
	0.00327396	-23.8286	265.316
	0.0113458	-18.4623	282.499
	0.00348867	-19.8661	276.293
	0.00418183	-10.9876	282.634
	0.00327321	-12.2398	284.519
	0.00394021	-8.80935	284.547
	0.00546673	-7.78587	295.159
	0.00311231	-6.22842	290.696
	0.00350068	-9.81878	273.04
	0.0032826	-9.46012	271.384
	0.00305761	-26.9586	270.183
	0.00326527	-23.9744	290.634
	0.0027726	-3.02813	296.852
	0.00760256	-27.3386	240.534
	0.0035038	2.21042	295.485
	0.00319134	-1.10796	298.307
	0.00220877	3.84573	289.691
	0.0133314	3.39093	298.149
	0.00606087	-9.44353	298.186
	0.00709923	-27.3314	278.608
	0.00205977	-20.6943	297.163
	0.00234295	-11.2188	296.017
	0.0020336	-28.957	289.438
	0.00299253	1.91034	285.497
	0.00600846	-16.0266	306.178
	0.00243645	-9.81911	307.238
	0.00264653	-16.4912	258.773
	0.00309434	-3.88128	235.378
	0.00235593	-1.38376	247.726
	0.00618387	-2.5721	224.483
	0.00398544	-0.00829207	226.877
	0.00252648	-16.5084	287.875
	0.00224249	-6.83252	289.219
	0.00259687	-10.4658	276.441
	0.00305906	-0.178288	277.317
	0.00370914	-18.173	251.635
	0.00273137	-18.7126	252.96
	0.00388267	-13.3597	230.626
	0.0102897	22.5073	274.395
	0.00219086	-17.032	261.687
	0.00280746	-17.7819	260.682
	0.00408243	-12.7731	260.344
	0.00278145	-1.84761	282.445
	0.00337677	-4.20453	277.434
	0.00205597	-5.89611	286.155
	0.00275221	-4.72424	288.3
	0.00215843	-14.6705	262.555
	0.00215402	-17.1801	265.521
	0.00219737	-12.5794	273.749
	0.00216631	-11.2507	274.32
	0.00278369	-7.82494	274.309
	0.00259066	-4.35949	274.697
	0.00224746	-2.27365	276.318
	0.00202098	0.401547	275.409
	0.00240212	4.33225	270.394
	0.00230326	-6.64624	256.813
	0.00286454	-10.1938	246.418
	0.00244436	11.8479	262.311
	0.00240248	-2.60124	229.611
	0.00299205	-3.79473	228.063
	0.00274018	-18.6272	239.485
	0.00219225	-0.825843	285.125
	0.00700865	8.46922	248.256
	0.00342076	6.98504	251.171
	0.00304017	10.7252	245.893
	0.00256602	5.60003	240.736
	0.00266647	5.35542	238.837
	0.00335356	5.00854	237.043
	0.00305594	-2.90997	299.937
	0.00237161	-4.12062	297.609
	0.00517194	-1.97446	303.155
	0.0027409	-22.6295	286.422
	0.00281886	-21.9921	287.722
	0.00430527	-34.8708	274.921
	0.00240157	-16.3738	236.229
	0.00356305	-2.40587	258.924
	0.00328218	-0.323077	253.826
	0.00211814	-14.6789	253.027
	0.002301	-28.8536	251.642
	0.00212705	-21.7088	249.969
	0.00513578	-13.2654	250.009
	0.00314102	4.67295	260.908
	0.00259695	-29.9478	287.071
	0.00367135	-20.6134	302.243
	0.0041378	-18.6919	302.903
	0.00508189	-35.1537	252.275
	0.00241144	-10.6004	251.182
	0.00350282	-7.8161	251.446
	0.00205162	0.310845	294.847
	0.00226921	-3.80213	301.449
	0.00243095	6.11329	294.212
	0.00243103	-19.0982	272.749
	0.00297245	-17.7913	273.141
	0.00230908	-21.2695	279.664
	0.00238694	-14.9589	241.425
	0.00209932	-31.326	280.218
	0.00421853	7.85742	253.654
	0.00306415	-23.2363	252.021
	0.00287695	17.8723	265.523
	0.00225032	18.6107	267.117
	0.00303978	18.3991	269.532
	0.00255011	11.2993	249.45
	0.00256776	12.6448	249.561
	0.00277106	13.2488	297.064
	0.00251308	-5.11536	248.332
	0.00293199	-23.6996	243.642
	0.00255317	18.3445	263.019
	0.0020055	9.7942	258.758
	0.00308239	7.05335	242.581
	0.00210938	2.30202	292.118
	0.00207639	-1.50211	304.874
	0.00237936	12.3362	289.332
	0.00271405	14.0991	272.098
	0.00226646	16.5818	274.452
	0.00355904	14.0161	282.489
	0.00209255	15.5933	283.944
	0.00205818	7.08446	255.782
	0.00321869	5.58507	272.391
	0.00224513	11.8186	278.454
	0.00302289	10.4801	270.459
	0.00333489	9.74096	269.37
	0.00232498	-12.0316	266.71
	0.00220052	16.3394	257.335
	0.00391913	-11.7747	249.654
	0.0020253	-8.25761	258.987
	0.00332522	-32.0189	240.396
	0.00405771	-35.6674	241.305
	0.00423992	-37.3703	242.077
	0.00286515	-39.3248	243.826
	0.00620731	-8.77041	234.51
	0.00235268	-10.9337	234.039
	0.00309425	-20.4358	237.317
	0.00488743	-25.2002	241.703
	0.0026218	-7.29678	237.672
	0.00273763	12.3849	226.605
	0.00365069	-16.8657	230.322
	0.00356212	-14.9602	230.493
	0.00390949	-15.2506	217.786
	0.00349932	-15.934	219.643
	0.00403462	-18.3584	216.931
	0.00372715	-2.71555	221.273
	0.00424582	-4.87478	223.035
	0.00367184	-11.4352	223.523
	0.00693228	-11.5577	214.982
	0.00454146	-39.1667	266.145
	0.00223256	-33.9988	262.281
	0.00313702	-29.513	228.909
	0.00454666	-42.8463	238.634
	0.00300375	-41.9955	243.872
	0.00236771	-42.069	245.75
	0.00232206	-49.9183	242.537
	0.00291585	-47.3676	286.57
	0.00298256	-49.1599	288.37
	0.00233006	-46.3674	277.363
	0.00218898	-46.5893	274.833
	0.0101157	-41.0677	283.694
	0.0062308	-39.9543	254.794
	0.0109154	-38.2522	255.819
	0.00462904	-42.7873	256.385
	0.00714474	-39.8132	260.455
	0.00586538	-34.6984	235.026
	0.0143426	-50.3415	264.77
	0.00816197	-39.3886	274.525
	0.00255568	-36.5062	282.979
	0.00253697	-28.9207	274.899
	0.0027246	-34.4974	291.746
	0.00216848	-33.1899	292.457
	0.00363272	-28.6893	298.097
	0.00247115	-23.5746	299.943
	0.00214946	-12.9758	296.2
	0.00230886	-12.7615	294.723
	0.00376476	-12.8812	298.877
	0.00608761	-13.9849	300.183
	0.00316384	-10.5902	309.538
	0.00237971	-5.48949	295.677
	0.00213659	-5.70976	294.063
	0.00308305	-1.89046	295.306
	0.0020544	-4.18465	305.507
	0.00249669	-20.3794	304.251
	0.00348931	-21.3793	234.758
	0.00218972	-21.2278	246.201
	0.0027005	-7.08775	234.911
	0.0024513	21.5971	245.387
	0.00234115	17.0699	232.731
	0.00421756	17.9941	234.512
	0.00647804	18.4871	237.38
	0.0044864	16.7033	236.647
	0.00259525	22.4692	268.293
	0.00204513	-10.9007	304.557
	0.00279042	-17.1197	227.72
	0.00598026	-7.25655	229.752
	0.00314099	-4.39107	217.072
	0.00330029	-25.832	265.646
	0.00230095	-14.6428	289.554
	0.00222883	-16.2953	297.346
	0.0021992	-28.1322	285.157
	0.00550646	21.3285	255.662
	0.00355264	0.191638	283.356
	0.00336231	-11.1249	302.875
	0.00568729	-32.5133	223.773
	0.00670401	-42.6234	262.64
	0.00520671	-15.0341	214.69
	0.00362702	-43.1321	266.157
	0.00576844	4.64718	225.983
	0.00488917	-45.9506	261.988
	0.00315743	8.70376	295.736
	0.00304207	7.15955	297.116
	0.00322542	-9.66996	222.243
	0.00426269	28.0567	256.254
	0.00205741	-10.9808	221.12
	0.0026908	-49.5508	273.345
	0.00227998	-1.39854	219.723
	0.0036669	-11.7528	220.954
	0.00236917	-51.2848	268.356
	0.00216056	-2.37162	218.825
	0.00220556	-12.8142	220.148
	0.00250894	14.9207	237.739
	0.00355625	-10.3523	219.844
	0.00225529	20.5263	243.174
	0.00240269	-17.684	215.328
	0.00234964	-13.8924	210.389
	0.00236594	-51.0021	293.027
	0.00336347	25.4248	249.818
	0.00403954	-51.9734	289.9
	0.00265222	21.2139	251.802
	0.00271775	-48.5172	292.8
	0.00235888	-16.5253	220.654
	0.00266264	-51.5177	296.456
	0.00321049	27.3136	253.256
	0.00300645	-32.3193	302.98
	0.00307696	22.3379	256.771
	0.00259326	-32.8573	300.009
	0.00308443	-34.9108	301.989
	0.00278523	27.3593	254.488
	0.00331245	-36.7022	302.142
	0.00390009	21.9234	253.869
	0.00687894	-19.0712	225.829
	0.00236663	-27.2319	304.186
	0.00258375	-26.8656	301.841
	0.0028997	24.7512	251.473
	0.00231841	-29.8363	303.331
	0.00253396	-18.3409	226.745
	0.00316621	-33.7439	304.961
	0.0020586	-12.8285	228.166
	0.00245931	-35.8492	305.652
	0.00441335	-39.3537	305.55
	0.00350166	-37.7237	305.78
	0.00206971	-10.722	229.722
	0.00378768	-38.2252	307.836
	0.00263873	-37.119	308.279
	0.00256883	26.6282	248.144
	0.00838705	-41.2017	305.575
	0.00441745	-38.8573	301.896
	0.00279873	-36.1015	297.439
	0.00209931	-37.8927	296.342
	0.00666599	26.6211	259.879
	0.00743338	21.8956	262.584
	0.00437012	-34.3162	289.586
	0.00364119	23.231	263.605
	0.00300481	-13.7242	220.693
	0.00445339	-37.2005	280.135
	0.00201558	-11.8958	231.217
	0.00255757	22.9856	258.493
	0.00211459	21.898	265.59
	0.00208666	-43.4375	303.95
	0.00275187	-37.5927	299.844
	0.00207567	18.4311	273.445
	0.00219417	-34.1137	297.389
	0.00218184	-10.8263	236.797
	0.00313961	-35.2405	295.377
	0.00519892	-13.9773	232.629
	0.00249472	-11.1782	238.3
	0.00206732	-10.2989	238.875
	0.0031453	15.7652	269.975
	0.00358248	-31.2429	297.635
	0.00394944	20.4202	270.228
	0.00213757	-15.301	237.279
	0.00490271	23.4713	274.964
	0.00335935	-15.6879	239.145
	0.00218787	-17.2229	239.665
	0.00311266	-17.7936	235.744
	0.00227507	-16.4315	233.81
	0.0024523	-34.4136	280.606
	0.00210891	11.6185	224.021
	0.00282797	-17.8476	232.335
	0.00200528	-34.0202	273.524
	0.00209895	15.3435	236.159
	0.00433838	14.6718	240.789
	0.00226643	-20.4203	230.416
	0.00250744	15.018	242.482
	0.00235114	-20.3202	231.997
	0.00240405	-37.604	262.259
	0.00381552	-13.58	240.678
	0.00649751	-10.8104	243.641
	0.00217788	-37.8862	271.137
	0.00504907	-12.1131	243.396
	0.00414368	-12.7471	243.258
	0.0042618	-31.9041	268.472
	0.00262054	-16.2217	242.29
	0.00209435	-29.6659	268.302
	0.00422523	-14.6532	243.282
	0.003451	-30.5225	263.358
	0.00242883	12.1182	243.437
	0.00220512	-30.3262	265.67
	0.00237971	-28.9798	266.368
	0.0024671	-13.1866	245.582
	0.00237279	-24.1189	260.607
	0.00209112	15.8924	250.288
	0.0032084	13.343	251.277
	0.00414281	-22.2485	263.007
	0.00253609	-23.647	262.016
	0.00237396	-14.5073	246.923
	0.00273543	-21.685	266.441
	0.00238751	-23.4483	267.53
	0.00232845	-25.3113	267.155
	0.00228183	15.0897	254.739
	0.00209686	14.7147	258.522
	0.00297049	-15.7249	257.441
	0.00238395	-10.4483	251.955
	0.00336147	10.7608	259.486
	0.00209103	-10.8443	258.347
	0.00216936	9.97578	261.031
	0.00279639	14.9604	260.423
	0.00237235	15.2997	259.013
	0.00217934	18.8442	257.011
	0.00405734	17.4032	248.559
	0.00255519	-22.7904	271.214
	0.00302126	15.0403	246.243
	0.00423845	15.9312	247.883
	0.00483273	12.8292	237.839
	0.00256937	-19.7389	243.534
	0.0020624	18.4291	258.947
	0.00209573	-26.1625	278.047
	0.00239979	-29.285	280.865
	0.00209877	16.9674	260.948
	0.00272894	-19.1123	245.682
	0.00328846	-30.4027	278.945
	0.00951233	-16.0912	246.125
	0.00201875	10.6035	257.233
	0.00245813	-21.1614	257.075
	0.00271937	9.73674	253.325
	0.00204815	-26.1741	276.288
	0.00399673	10.3253	265.046
	0.00218231	11.7186	265.591
	0.00223335	9.40209	266.459
	0.00220552	-24.4329	251.184
	0.00388827	21.229	267.594
	0.00269295	-23.872	286.169
	0.00213237	17.2875	264.412
	0.00232156	-26.4188	282.071
	0.0023433	15.9612	265.196
	0.00216367	14.1149	261.863
	0.00335453	18.4128	268.29
	0.00259475	16.1085	262.463
	0.00218996	13.1438	271.126
	0.00239265	-25.712	250.522
	0.00245082	13.0279	262.973
	0.00352489	12.2037	264.186
	0.00228686	-25.8349	294.9
	0.00544367	15.3135	278.059
	0.00390963	15.4754	279.662
	0.00230497	-27.0194	296.633
	0.00208046	-29.6153	240.833
	0.00293889	-22.9745	246.041
	0.00316862	18.7778	278.359
	0.00201111	-22.2573	245.185
	0.00242377	-20.8969	305.971
	0.00233681	-22.7775	303.909
	0.00222923	-20.1007	234.282
	0.00353375	-23.7865	305.688
	0.00247536	-25.7788	306.989
	0.00351289	-24.1908	304.995
	0.00256709	11.6772	280.683
	0.00242396	-23.7505	230.61
	0.00220677	15.4138	285.925
	0.00226723	-20.9567	295.319
	0.00413699	15.6468	290.738
	0.00233352	-16.0563	304.111
	0.00205871	11.4983	299.181
	0.00261798	10.1318	296.65
	0.00210637	-14.2473	297.512
	0.00251463	-24.6399	239.45
	0.00267628	11.5245	291.887
	0.0023054	10.7702	295.415
	0.0023353	-9.76582	290.303
	0.00411347	5.46226	287.933
	0.0159865	-23.4108	223.845
	0.002437	-22.1559	229.487
	0.00220043	6.72585	289.107
	0.00203119	-27.8157	224.008
	0.00282322	7.73021	288.263
	0.00208019	-28.0281	220.81
	0.00224698	-9.84312	302.259
	0.00214025	-28.6131	222.655
	0.00217106	-13.9693	285.765
	0.00205422	-31.2667	228.985
	0.00219248	-14.8968	285.165
	0.00261003	-11.1133	286.777
	0.0023032	-12.8004	286.992
	0.00232479	-36.6679	245.001
	0.00341453	5.13426	282.04
	0.00225872	-35.4459	244.016
	0.00272336	-35.045	246.555
	0.0026503	0.807521	278.755
	0.00220405	-15.7028	289.784
	0.0039089	-30.5233	247.183
	0.00223269	3.37721	276.523
	0.00227694	-32.9517	242.483
	0.00427441	7.20159	294.183
	0.00256479	-34.176	241.601
	0.00226446	-12.8682	289.418
	0.00265725	4.42217	295.6
	0.00209893	2.92347	290.774
	0.00317324	-9.57657	281.188
	0.00288366	-27.6191	248.25
	0.00217365	5.86688	292.736
	0.00256568	-39.0197	250.822
	0.00371945	-32.665	254.926
	0.0027999	-17.5189	278.031
	0.00277645	8.11346	273.504
	0.00620616	-44.7004	244.265
	0.00278241	-48.3212	239.435
	0.00322836	1.66703	268.223
	0.0031124	-38.6048	238.002
	0.00330041	-47.8435	258.087
	0.00349375	-48.7043	246.837
	0.00245791	-45.5803	238.264
	0.00201461	-37.3562	254.162
	0.00208222	-28.362	228.173
	0.00243784	-28.6356	226.195
	0.00214358	-30.4421	226.363
	0.00263905	-10.8261	275.655
	0.00239863	5.99851	265.81
	0.0049636	-13.8924	292.75
	0.00203053	-21.4817	239.46
	0.00222016	2.21825	253.341
	0.00239948	-17.6997	264.335
	0.0031656	-34.3197	239.174
	0.00237375	2.80046	251.322
	0.00243687	8.27142	257.664
	0.00209859	-18.618	264.164
	0.00201494	-5.7393	300.584
	0.00399816	-41.5561	249.931
	0.00256134	-5.72783	306.706
	0.00218383	3.89117	245.197
	0.0023333	2.33437	249.788
	0.00205121	-36.5399	248.581
	0.00223437	4.92107	243.856
	0.0020921	5.59189	242.451
	0.00218418	-31.1425	251.524
	0.00215857	4.43265	242.571
	0.00236914	3.4158	241.82
	0.00374566	-8.34081	309.106
	0.00232985	-31.4826	254.567
	0.00208511	-0.118876	245.05
	0.00279704	1.43216	244.583
	0.00217908	-5.24977	292.115
	0.00457552	7.98173	245.444
	0.00291829	6.75854	243.962
	0.00343836	7.16085	240.916
	0.00287267	6.57108	245.613
	0.00232142	5.32767	247.089
	0.00448278	1.82906	248.725
	0.00329608	-4.60229	282.387
	0.0022667	8.90546	241.856
	0.00251493	-3.65965	282.331
	0.0111338	0.52163	238.968
	0.00281014	1.19011	236.427
	0.00311762	2.87936	237.542
	0.00223171	3.29469	236.509
	0.00340482	7.41198	233.846
	0.00244911	4.32778	232.793
	0.0021018	5.87304	237.423
	0.0041844	4.75437	234.447
	0.00212557	2.13985	231.158
	0.00201269	4.48463	236.038
	0.00229818	-2.8753	286.88
	0.00303547	7.51853	226.339
	0.00264159	10.3651	226.559
	0.00253071	3.55529	227.409
	0.00244586	2.54446	228.479
	0.00450234	2.56362	223.739
	0.00552911	5.4167	222.186
	0.00513606	-5.71767	279.391
	0.00322379	2.16971	220.39
	0.00423258	-6.56935	280.153
	0.00227908	-7.71582	281.171
	0.00235774	0.869565	226.481
	0.00302596	5.05897	229.342
	0.00210153	-1.3907	271.642
	0.00275918	-3.79306	218.724
	0.0020509	-4.47006	219.929
	0.00265892	-3.95748	222.385
	0.00263791	-2.51437	269.692
	0.00232961	2.3169	218.458
	0.00338055	-6.79922	213.494
	0.00365429	-8.92256	215.361
	0.00456801	-6.2701	222.484
	0.00363988	-8.94085	217.649
	0.00311532	-8.2879	223.07
	0.00365788	-7.66224	278.143
	0.00314046	-6.4189	275.416
	0.00291193	-5.25153	276.137
	0.0023169	-6.09944	228.067
	0.00238618	-7.60124	261.766
	0.00281005	-6.82255	225.769
	0.00285136	-7.7475	227.253
	0.00281339	-3.26981	267.931
	0.00825028	-4.64685	239.882
	0.00220676	-2.78288	239.874
	0.00454797	-5.01642	233.187
	0.00230694	-6.17998	232.139
	0.00338432	-6.29122	218.633
	0.00382655	-5.32439	213.938
	0.00224243	-40.1157	263.484
	0.00451077	-40.2337	261.77
	0.0020576	-3.29911	232.493
	0.00214642	-29.7471	264.754
	0.00327744	-0.496731	246.771
	0.00223963	-1.75066	246.11
	0.0022262	-3.04398	248.152
	0.00289015	-5.60784	302.817
	0.00246677	-0.956066	253.049
	0.00243058	-18.8669	256.926
	0.00310181	-12.775	311.06
	0.00347537	-11.4592	312.541
	0.00603631	-5.46493	251.84
	0.00222026	-12.4134	314.423
	0.0087044	-15.9664	309.76
	0.00334985	-29.0957	307.474
	0.00272375	-31.5232	307.298
	0.00258208	-5.90765	241.957
	0.00945548	-33.527	307.254
	0.00265066	-34.3252	309.97
	0.00207363	-7.35911	243.088
	0.00224699	-32.1296	311.993
	0.00414776	-9.42363	241.717
	0.00361193	-3.81611	308.537
	0.0026863	-7.46476	241.957
	0.00273613	-6.12851	308.434
	0.00229415	-4.35774	259.426
	0.00408991	-45.9733	238.836
	0.00238741	-17.6798	249.741
	0.00211285	-20.5455	239.825
	0.00454115	23.1111	242.356
	0.00342515	24.8525	243.624
	0.00201385	26.58	244.436
	0.00411851	22.2849	240.384
	0.00336527	-18.517	230.617
	0.00242086	-12.4405	234.998
	0.00287222	21.4163	237.772
	0.00264173	26.7697	237.687
	0.00261337	26.9206	239.155
	0.00230635	27.299	240.321
	0.00428929	-47.2851	246.241
	0.00281731	-38.5304	294.124
	0.00205731	-48.0828	248.936
	0.00576665	-41.6514	293.578
	0.00243023	-48.7442	252.795
	0.0029041	-43.5539	293.161
	0.00254653	-54.7121	250.224
	0.00371884	-39.6243	295.998
	0.00230565	-30.7364	299.154
	0.00242305	-45.6141	254.405
	0.00364387	-32.1699	295.38
	0.00257199	26.9274	245.799
	0.00242606	-44.5692	227.769
	0.00483206	-44.2069	230.909
	0.0048078	29.8646	245.687
	0.00257821	-34.6556	231.835
	0.00300278	-31.1411	288.604
	0.0020932	-15.2056	221.823
	0.00230213	-20.3636	217.942
	0.00231618	-38.6649	289.546
	0.00388826	-38.6937	290.651
	0.00584309	-28.4165	297.515
	0.00240954	-22.3848	217.801
	0.00285516	-23.41	215.86
	0.00366933	30.8591	251.453
	0.00202028	-25.5252	291.171
	0.00362147	29.592	254.441
	0.00268254	-20.5848	219.676
	0.00219315	-19.1773	220.389
	0.0021149	-19.6467	221.229
	0.00204711	26.2111	258.814
	0.00411874	-15.5059	209.91
	0.00229721	23.6142	259.766
	0.00264758	20.4076	251.705
	0.00610834	30.1065	260.514
	0.00351041	26.9791	263.026
	0.00209708	26.3595	266.236
	0.00383003	-10.2352	295.375
	0.00502356	31.5594	261.655
	0.00289428	25.3117	264.529
	0.00223974	-0.850124	286.799
	0.00266791	20.7535	232.323
	0.0022484	-3.73542	290.465
	0.00297596	12.0953	240.564
	0.00205962	-15.7099	294.035
	0.00215661	-16.0527	295.765
	0.0021752	-12.7634	280.103
	0.00367083	-13.8795	283.745
	0.00218358	13.3838	248.832
	0.00256686	-8.04825	289.977
	0.00304066	17.3236	241.542
	0.00246864	-11.5827	299.958
	0.00223826	-18.1391	299.031
	0.00214492	-13.8925	301.082
	0.00258864	-26.3318	282.873
	0.00229992	13.563	256.316
	0.00467624	-48.2778	300.481
	0.00378823	-48.5502	304.264
	0.00214016	-47.622	304.058
	0.00464159	-49.51	307.565
	0.002057	-48.6876	308.768
	0.0026591	17.6175	254.913
	0.00310882	-53.3839	317.701
	0.00277064	-53.0593	313.843
	0.00221625	-6.79915	272.237
	0.00239822	18.0506	271.326
	0.00262213	15.12	274.625
	0.00265948	15.3273	276.218
	0.00508724	12.8513	274.008
	0.00235529	10.549	274.808
	0.00260812	17.0701	285.346
	0.00239506	19.0432	283.961
	0.00241359	20.243	284.889
	0.00263443	14.0943	284.606
	0.00297075	13.375	288.499
	0.00559052	8.43805	231.429
	0.00214853	9.35185	226.029
	0.00285022	7.671	223.958
	0.00229532	8.41442	224.511
	0.0023345	-28.1847	275.699
	0.00217663	6.54206	236.47
	0.00244719	-26.3435	278.97
	0.0020383	4.46827	241.357
	0.00205914	6.11147	250.055
	0.00235214	-33.3506	270.25
	0.00255282	8.23622	247.023
	0.00215726	-39.3745	272.485
	0.00245918	-42.1721	275.607
	0.00418605	-40.2351	275.921
	0.00221487	-37.0549	278.134
	0.00227682	-38.5053	281.362
	0.00475229	-45.5303	271.678
	0.00207781	-53.1183	282.479
	0.00202606	-43.9185	310.568
	0.00229468	6.20303	260.054
	0.0020636	-41.662	267.038
	0.00229693	-44.2672	269.215
	0.00561254	-47.5741	263.489
	0.00357493	5.72614	264.297
	0.00414587	-20.0421	264.414
	0.00206288	5.411	271.737
	0.00311439	-0.706003	267.256
	0.00332399	-28.6949	291.786
	0.00223935	-30.6259	277.119
	0.00272875	-29.9669	272.808
	0.00585636	-9.53841	246.807
	0.00222627	-6.69918	249.655
	0.00222249	-9.75726	242.855
	0.00230796	-8.78912	245.267
	0.00286419	-4.89762	245.335
	0.00207082	-3.08486	246.444
	0.00202333	-8.09474	246.824
	0.00233483	-10.2362	235.549
	0.00226785	-9.32317	222.542
	0.00242907	-8.64035	219.324
	0.00266415	-0.717539	217.13
	0.00297076	-1.99039	214.103
	0.0025294	-2.20326	215.955
	0.00275812	-3.7099	210.917
	0.00387374	-5.61156	210.252
	0.00362944	-6.42538	211.38
	0.00439998	-8.77042	214.045
	0.00494441	-7.5958	211.087
	0.00264694	-7.6743	209.309
	0.00234169	-9.37083	209.864
	0.00259597	-9.24764	213.006
	0.00239713	-8.91136	211.455
	0.00234403	-8.13879	215.68
	0.0044605	-1.01135	205.455
	0.00218626	-14.7171	244.444
	0.002374	-11.9147	251.06
	0.00529955	-28.5903	233.759
	0.00247073	-23.7122	240.913
	0.00224172	-30.0621	246.268
	0.00294468	-40.6281	242.333
	0.00229369	-41.6252	233.513
	0.00240198	-45.9164	230.775
	0.00226412	-47.0515	230.568
	0.00648165	-48.3852	232.042
	0.00268876	-49.9529	235.179
	0.0031999	-52.0754	240.236
	0.00286878	-54.7812	239.929
	0.00201493	-29.6155	256.838
	0.0022308	-22.3227	254.977
	0.00249984	-25.9372	245.908
	0.00400987	-25.9392	247.673
	0.00213764	-17.4356	224.575
	0.00206208	-15.6063	224.96
	0.00235591	-16.3529	225.766
	0.00200518	-14.5736	220.549
	0.00218173	-14.5782	226.941
	0.00434368	-13.6849	226.401
	0.00220023	-35.4907	227.135
	0.00881776	-39.2751	219.369
	0.00293095	-40.4428	220.615
	0.0029513	-40.5325	222.408
	0.00358313	-37.4907	220.786
	0.00432051	-36.1777	232.182
	0.0116227	-38.5905	314.605
	0.00411307	-36.1665	310.422
	0.00205537	-15.4062	295.102
	0.00348838	-40.6479	298.872
	0.00305099	-55.8377	256.007
	0.00248686	-42.7304	221.573
	0.00284727	-42.9275	225.307
	0.00382157	-30.3367	221.867
	0.00282884	-21.1951	216.877
	0.00306115	-11.8955	211.931
	0.0026031	-17.6823	211.465
	0.0022421	-12.6676	209.229
	0.00305668	10.7883	230.66
	0.00942342	18.7952	241.376
	0.0029966	19.0939	234.819
	0.00316114	20.39	235.407
	0.00427954	6.69551	219.587
	0.00212746	11.5432	297.132
	0.00336007	-5.16419	284.021
	0.002012	-0.422145	299.257
	0.00213146	0.226283	298.042
	0.00202771	-4.09733	280.695

## Sheet: Figure 6
Figure 6.	Slope used to make these plots are available in SBMT (sbmt.jhuapl.edu)

## Sheet: Figure 7
Figure 7	Crater data used to make these plots are in the Supplemental Table 3 and 4.

## Sheet: Figure 8
Figure 8.
	graph c				graph e				graph g
	FS	Median	Min		x	Median	Min		x	Median	Min
	-89	5.69298	4.36069		-89	6.87249	5.2695		-89	8.05201	6.1783
	-87	6.77967	4.21004		-87	8.18167	5.08848		-87	9.58366	5.96692
	-85	9.06824	4.25806		-85	10.9449	5.14617		-85	12.8217	6.03429
	-83	11.6328	4.66371		-83	14.0396	5.6356		-83	16.4464	6.60749
	-81	10.0754	4.96732		-81	12.1668	6.00715		-81	14.2544	7.04698
	-79	8.16951	4.27627		-79	9.87028	5.17785		-79	11.5711	6.07943
	-77	8.18359	3.28779		-77	9.89086	3.99058		-77	11.6023	4.69336
	-75	6.73389	2.47638		-75	8.14847	3.01697		-75	9.56373	3.55756
	-73	5.46153	2.11425		-73	6.61992	2.58428		-73	7.77811	3.05432
	-71	4.61203	2.08325		-71	5.59939	2.54734		-71	6.58765	3.01144
	-69	4.33875	2.23866		-69	5.27466	2.73654		-69	6.20978	3.23443
	-67	4.23518	1.92141		-67	5.1569	2.36415		-67	6.0768	2.80689
	-65	4.10875	1.55715		-65	5.01169	1.92989		-65	5.91488	2.30263
	-63	4.42773	1.58316		-63	5.40859	1.9621		-63	6.38617	2.34105
	-61	4.32979	1.62989		-61	5.29959	2.03286		-61	6.2733	2.43584
	-59	3.82968	1.2211		-59	4.69703	1.54551		-59	5.56497	1.86992
	-57	3.38896	1.14294		-57	4.17709	1.45535		-57	4.96679	1.76776
	-55	2.76208	1.15557		-55	3.42458	1.47172		-55	4.08769	1.78787
	-53	2.27746	1.02468		-53	2.83641	1.32415		-53	3.39576	1.62363
	-51	1.88417	0.995092		-51	2.36693	1.29028		-51	2.85028	1.58548
	-49	1.68691	0.721145		-49	2.1326	0.982303		-49	2.57814	1.24346
	-47	1.52379	0.700471		-47	1.94275	0.96063		-47	2.36136	1.22079
	-45	1.38477	0.720428		-45	1.78194	0.98897		-45	2.17978	1.25751
	-43	1.32105	0.776763		-43	1.71688	1.06349		-43	2.11234	1.35022
	-41	1.21386	0.819379		-41	1.59312	1.1225		-41	1.97207	1.42563
	-39	1.18403	0.778197		-39	1.57002	1.09103		-39	1.95517	1.40346
	-37	1.1713	0.657116		-37	1.56166	0.956775		-37	1.95159	1.25643
	-35	1.10421	0.62295		-35	1.49324	0.909506		-35	1.88157	1.19606
	-33	1.02071	0.588092		-33	1.40523	0.874942		-33	1.7893	1.16179
	-31	0.949906	0.539531		-31	1.33974	0.832873		-31	1.73075	1.12621
	-29	0.90936	0.415634		-29	1.3095	0.702851		-29	1.71141	0.990068
	-27	0.882159	0.408048		-27	1.2945	0.698664		-27	1.70825	0.987129
	-25	0.841145	0.438016		-25	1.2675	0.749707		-25	1.69464	1.0614
	-23	0.792048	0.37119		-23	1.22817	0.720071		-23	1.66665	1.06895
	-21	0.756052	0.239974		-21	1.21293	0.588387		-21	1.67192	0.935936
	-19	0.721033	0.250446		-19	1.20713	0.609258		-19	1.69717	0.96807
	-17	0.704244	0.294733		-17	1.23257	0.702229		-17	1.76487	1.10768
	-15	0.699309	0.381933		-15	1.27663	0.852626		-15	1.85976	1.32332
	-13	0.70041	0.305619		-13	1.35465	0.908379		-13	2.00681	1.49998
	-11	0.712393	0.178098		-11	1.46054	0.846246		-11	2.20539	1.45645
	-9	0.751226	0.178854		-9	1.64292	0.903212		-9	2.53236	1.56999
	-7	0.858495	0.224884		-7	1.99853	1.07637		-7	3.13893	1.84084
	-5	1.09111	0.324455		-5	2.69915	1.30018		-5	4.30324	2.20698
	-3	1.73241	0.366969		-3	4.40804	1.74666		-3	7.09658	3.06324
	-1	3.56184	0.664372		-1	9.19374	2.86119		-1	14.8539	5.05802
	1	2.85547	0.84175		1	7.57733	2.71056		1	12.2705	4.45597
	3	1.5147	0.628035		3	3.76897	2.07447		3	6.02364	3.35304
	5	1.0558	0.474196		5	2.49357	1.64403		5	3.92207	2.68858
	7	0.863396	0.3465		7	1.92344	1.16555		7	2.98569	1.9846
	9	0.768135	0.277813		9	1.61597	0.992595		9	2.46288	1.66443
	11	0.723796	0.184859		11	1.44303	0.755631		11	2.16151	1.3264
	13	0.709214	0.17858		13	1.34274	0.741655		13	1.97332	1.28771
	15	0.711742	0.257396		15	1.28282	0.768233		15	1.84919	1.27907
	17	0.734421	0.401237		17	1.2549	0.826167		17	1.77376	1.24519
	19	0.760944	0.414391		19	1.24601	0.832666		19	1.72946	1.24944
	21	0.789733	0.448908		21	1.24858	0.837808		21	1.70522	1.22671
	23	0.829248	0.422642		23	1.26827	0.783962		23	1.70652	1.14528
	25	0.873059	0.421753		25	1.29824	0.780019		25	1.7227	1.13688
	27	0.915352	0.473629		27	1.32866	0.8226		27	1.74172	1.17157
	29	0.96957	0.50509		29	1.37636	0.828594		29	1.78296	1.14693
	31	1.03171	0.512013		31	1.4374	0.829435		31	1.84391	1.14635
	33	1.09256	0.61051		33	1.49745	0.932228		33	1.90239	1.25332
	35	1.15667	0.685385		35	1.5616	1.00382		35	1.96638	1.32225
	37	1.22503	0.837683		37	1.63211	1.17516		37	2.03949	1.51264
	39	1.30669	0.812393		39	1.72123	1.10332		39	2.13567	1.39426
	41	1.39791	0.647848		41	1.82117	0.90441		41	2.24466	1.16097
	43	1.48214	1.24257		43	1.91331	1.62683		43	2.34436	2.0111
	45	1.54712	1.10905		45	1.98138	1.44325		45	2.41586	1.77745
	47	1.62353	0.95155		47	2.06678	1.24598		47	2.51009	1.54042
	49	1.71571	0.941269		49	2.17041	1.23366		49	2.62501	1.52606
	51	1.8115	1.03847		51	2.27906	1.34518		51	2.74629	1.65188
	53	1.92406	1.19608		53	2.40872	1.52665		53	2.89335	1.85722
	55	2.06973	1.27618		55	2.57874	1.61929		55	3.0876	1.96241
	57	2.2545	1.58057		57	2.79501	1.98038		57	3.33564	2.38018
	59	2.45651	1.81498		59	3.03317	2.25801		59	3.60995	2.70105
	61	2.68048	2.09636		61	3.29692	2.59261		61	3.91308	3.08886
	63	2.98616	2.45134		63	3.65943	3.01546		63	4.33359	3.57959
	65	3.441	2.65826		65	4.20561	3.26027		65	4.96966	3.86228
	67	3.98424	2.88529		67	4.85663	3.52923		67	5.72868	4.17316
	69	4.56742	3.10762		69	5.55459	3.79223		69	6.54195	4.47685
	71	5.22718	3.41801		71	6.34688	4.16129		71	7.46705	4.90457
	73	5.90176	3.88572		73	7.15492	4.72162		73	8.4082	5.55753
	75	6.5703	4.64342		75	7.95576	5.63111		75	9.34084	6.6188
	77	7.31624	5.9098		77	8.85036	7.15461		77	10.384	8.39943
	79	8.66032	5.88865		79	10.4646	7.12301		79	12.268	8.35736
	81	9.99688	5.91659		81	12.0712	7.15127		81	14.1457	8.38594
	83	10.5109	5.97709		83	12.6855	7.2213		83	14.86	8.46552
	85	10.0934	6.05109		85	12.1793	7.30721		85	14.2652	8.56332
	87	9.31618	6.61666		87	11.2392	7.98648		87	13.1623	9.3563
	89	9.1189	7.3039		89	10.9996	8.81287		89	12.8804	10.3218

## Sheet: Figure 9
Figure 9.	graph a.
	Local landslides at steep regions			Internal deformation			Mass shedding (slides 50 m)			Mass shedding (slides 100 m)			Mass shedding (slides 200 m)
	Spin period (hours)	cohesion (Pa)		Spin period (hours)	cohesion (Pa)		Spin period (hours)	cohesion (Pa)		Spin period (hours)	cohesion (Pa)		Spin period (hours)	cohesion (Pa)
	2	3.79189		2.46784	0.005		2.5	0		2.5	0.47		2.5	0.95
	2.01	3.68441		2.46783	0.006		2.49	0		2.49	0.505		2.49	0.99
	2.02	3.57772		2.46781	0.007		2.48	0.01		2.48	0.545		2.48	1.03
	2.03	3.47328		2.4678	0.008		2.47	0.048		2.47	0.585		2.47	1.07
	2.04	3.37657		2.46778	0.009		2.46	0.086		2.46	0.625		2.46	1.1
	2.05	3.28153		2.46777	0.01		2.45	0.125		2.45	0.665		2.45	1.15
	2.06	3.18028		2.46762	0.02		2.44	0.16		2.44	0.705		2.44	1.19
	2.07	3.08994		2.46746	0.03		2.43	0.2		2.43	0.745		2.43	1.23
	2.08	2.99266		2.46731	0.04		2.42	0.245		2.42	0.785		2.42	1.27
	2.09	2.90203		2.46716	0.05		2.41	0.295		2.41	0.83		2.41	1.31
	2.1	2.81485		2.46701	0.06		2.4	0.345		2.4	0.87		2.4	1.36
	2.11	2.72453		2.46686	0.07		2.39	0.395		2.39	0.915		2.39	1.4
	2.12	2.63464		2.46671	0.08		2.38	0.445		2.38	0.96		2.38	1.44
	2.13	2.54527		2.46655	0.09		2.37	0.5		2.37	1		2.37	1.49
	2.14	2.45879		2.4664	0.1		2.36	0.55		2.36	1.05		2.36	1.53
	2.15	2.37314		2.46565	0.15		2.35	0.605		2.35	1.09		2.35	1.58
	2.16	2.28738		2.46489	0.2		2.34	0.66		2.34	1.14		2.34	1.63
	2.17	2.2018		2.46414	0.25		2.33	0.715		2.33	1.19		2.33	1.68
	2.18	2.1227		2.46338	0.3		2.32	0.77		2.32	1.23		2.32	1.72
	2.19	2.04446		2.46263	0.35		2.31	0.825		2.31	1.28		2.31	1.77
	2.2	1.96125		2.46188	0.4		2.3	0.885		2.3	1.33		2.3	1.82
	2.21	1.88207		2.46112	0.45		2.29	0.94		2.29	1.38		2.29	1.87
	2.22	1.804		2.46037	0.5		2.28	1		2.28	1.43		2.28	1.92
	2.23	1.72705		2.45962	0.55		2.27	1.06		2.27	1.48		2.27	1.98
	2.24	1.65128		2.45887	0.6		2.26	1.12		2.26	1.54		2.26	2.03
	2.25	1.57628		2.45812	0.65		2.25	1.18		2.25	1.6		2.25	2.08
	2.26	1.50157		2.45737	0.7		2.24	1.24		2.24	1.67		2.24	2.14
	2.27	1.4278		2.45663	0.75		2.23	1.3		2.23	1.73		2.23	2.19
	2.28	1.35594		2.45588	0.8		2.22	1.37		2.22	1.8		2.22	2.25
	2.29	1.28747		2.45513	0.85		2.21	1.43		2.21	1.86		2.21	2.3
	2.3	1.21814		2.45438	0.9		2.2	1.5		2.2	1.93		2.2	2.36
	2.31	1.14715		2.45364	0.95		2.19	1.56		2.19	2		2.19	2.42
	2.32	1.08055		2.45289	1		2.18	1.63		2.18	2.07		2.18	2.48
	2.33	1.01782		2.44549	1.5		2.17	1.7		2.17	2.14		2.17	2.54
	2.34	0.955294		2.43814	2		2.16	1.77		2.16	2.21		2.16	2.6
	2.35	0.887912		2.43087	2.5		2.15	1.83		2.15	2.28		2.15	2.66
	2.36	0.820922		2.42365	3		2.14	1.91		2.14	2.35		2.14	2.73
	2.37	0.757786		2.4165	3.5		2.13	1.98		2.13	2.43		2.13	2.8
	2.38	0.702673		2.40942	4		2.12	2.05		2.12	2.5		2.12	2.88
	2.39	0.642382		2.4024	4.5		2.11	2.12		2.11	2.58		2.11	2.96
	2.4	0.577001		2.39543	5		2.1	2.2		2.1	2.65		2.1	3.04
	2.41	0.513898		2.38853	5.5		2.09	2.27		2.09	2.73		2.09	3.13
	2.42	0.45454		2.38169	6		2.08	2.35		2.08	2.81		2.08	3.21
	2.43	0.396409		2.3749	6.5		2.07	2.43		2.07	2.89		2.07	3.3
	2.44	0.3392		2.36818	7		2.06	2.51		2.06	2.97		2.06	3.39
	2.45	0.282814		2.36151	7.5		2.05	2.59		2.05	3.06		2.05	3.47
	2.46	0.227311		2.35489	8		2.04	2.67		2.04	3.14		2.04	3.56
	2.47	0.171963		2.34833	8.5		2.03	2.75		2.03	3.23		2.03	3.65
	2.48	0.117743		2.34183	9		2.02	2.84		2.02	3.31		2.02	3.75
	2.49	0.0665395		2.33538	9.5		2.01	2.92		2.01	3.4		2.01	3.84
	2.5	0.0167502		2.32898	10		2	3.01		2	3.49		2	3.94
				2.32264	10.5
				2.31634	11
				2.3101	11.5
				2.30391	12
				2.29776	12.5
				2.29167	13
				2.28562	13.5
				2.27963	14
				2.27367	14.5
				2.26777	15
				2.26191	15.5
				2.2561	16
				2.25033	16.5
				2.2446	17
				2.23892	17.5
				2.23328	18
				2.22768	18.5
				2.22213	19
				2.21662	19.5
				2.21114	20

## Sheet: Supplementary Figure 2
Supplmentary Figure 2.
	CraterID	Latitude (deg)	Longitude (deg)	numberHeightProfilesUsed	craterDiameterGeometric (m)	sigma(craterDiameterGeometric)	craterDepthGeometric (m)	sigma(craterDepthGeometric)	Profiled/DGeometric	sigma(Profiled/DGeometric)
	N08269	-7.73	269.2	2	160.989	5.67241	20.3992	1.07042	0.126712	0.008009
	22160	22.48	160.33	3	138.751	14.7086	18.6065	1.38024	0.1341	0.01735
	56063	55.73	62.7	2	133.883	2.66226	15.1974	2.11878	0.113513	0.015986
	N06333	-6.25	333.03	2	129.663	7.54695	15.3887	0.746987	0.118682	0.008995
	22189	21.61	189.16	2	106.747	13.0856	8.33554	2.87433	0.078087	0.028577
	11042	11.22	41.8	2	101.341	19.3173	7.89966	0.158173	0.077952	0.014941
	11123	11.27	122.37	2	88.1629	0.230374	10.7025	0.779232	0.121395	0.008844
	5137	4.88	136.89	2	76.8053	8.0536	13.4704	1.07332	0.175384	0.023098
	1114	-0.14	111.23	2	75.7162	0.82555	10.3837	1.79146	0.13714	0.023707
	N56256	-55.96	256.04	3	75.6066	3.35442	6.53452	1.75426	0.086428	0.023517
	N21084	-20.81	83.86	2	74.5732	9.01285	7.02014	0.51336	0.094138	0.013298
	32047	32.48	46.94	5	71.5835	7.392	5.76971	0.771972	0.080601	0.013623
	N43325	-43.28	325.2	8	69.6796	3.43832	5.52428	0.586876	0.079281	0.009287
	N02084	-1.73	84.36	2	68.0233	1.1996	9.74898	1.66216	0.143318	0.024566
	NA1153	-1.24	152.61	3	67.307	12.3955	12.4791	0.428986	0.185406	0.034735
	11074	11.43	74.46	2	66.7917	0.412599	10.6997	1.2526	0.160195	0.01878
	14328	14.14	328.05	4	64.8799	4.59737	6.51573	0.816932	0.100428	0.014463
	1180	1.15	180.27	2	61.7105	1.27187	10.4867	0.912988	0.169934	0.015204
	N70308	-69.55	308.36	4	61.294	6.64394	9.45367	1.00319	0.154235	0.023396
	81169	81.35	169.22	2	59	11.4385	9.00037	0.577119	0.152549	0.031151
	N60166	-59.53	165.6	5	57.7374	4.21117	5.99687	0.447934	0.103865	0.010843
	N52291	-51.59	290.86	5	53.4572	4.64733	4.3167	0.38764	0.080751	0.010093
	N08325	-7.65	324.67	3	53.3683	3.19869	5.53509	0.860492	0.103715	0.017281
	N20171	-20.34	170.9	4	51.3163	2.28821	2.25043	0.531913	0.043854	0.010548
	20253	19.83	252.58	5	50.3171	4.18003	4.2702	0.82925	0.084866	0.017925
	32230	32.42	228.2	5	46.4897	1.46266	5.49928	0.484031	0.11829	0.011057
	N79084	-79	84.38	5	45.7694	3.45668	4.03833	0.590387	0.088232	0.014519
	N53062	-53.27	61.61	2	45.5285	3.51312	4.63661	0.81738	0.10184	0.019598
	302	0.35	302.24	2	44.8203	0.961312	8.70707	0.007029	0.194266	0.00417
	34271	34.49	270.62	5	44.7939	1.80941	2.78751	0.432054	0.06223	0.009968
	13111	12.86	111.27	5	44.6115	4.98016	5.18726	1.05933	0.116276	0.027062
	N04126	-3.74	126.81	4	44.6108	1.29011	8.08346	0.570442	0.1812	0.013819
	42116	39.67	115.13	6	44.5247	3.20736	6.1598	1.15821	0.138346	0.027857
	N69246	-69.29	245.76	3	43.8502	2.2181	3.62559	1.04605	0.082681	0.024219
	N71188	-70.58	187.6	6	40.7194	3.52969	3.78472	0.713984	0.092946	0.019297
	59252	59.16	252.45	3	38.4205	3.28875	3.92179	0.456272	0.102076	0.014744
	67160	66.83	159.83	4	37.5588	6.10109	5.69993	0.755484	0.15176	0.031817
	4006	4.07	6.39	4	37.1656	7.083	6.88082	1.49239	0.185139	0.053454
	N30173	-30.43	173.12	2	36.6686	0.257318	3.34222	0.176367	0.091147	0.004852
	72350	71.42	349.61	2	36.5504	0.77732	4.96164	0.392946	0.135748	0.011132
	N31277	-31.14	276.61	5	36.542	4.90122	5.3346	0.776251	0.145985	0.02889
	2213	1.52	213.39	2	33.6678	1.21339	5.39573	0.102735	0.160264	0.006532
	15312	14.54	344.53	6	33.226	4.19625	4.281	0.252496	0.128845	0.017959
	27333B	26.75	333.3	3	31.6467	4.63119	2.98087	0.311722	0.094192	0.016942
	71025	71.42	25.08	3	30.4018	4.22881	3.25045	0.163626	0.106916	0.015816
	56079	55.52	79.03	5	30.3544	2.09272	2.21856	0.659473	0.073089	0.022302
	50287	49.94	287.01	5	29.9455	2.65887	2.67169	0.486549	0.089219	0.018076
	N34186	-34.25	185.98	2	29.8816	0.115472	2.83359	0.465997	0.094827	0.015599
	55304	54.75	304.34	4	29.0117	3.3418	2.72068	0.626022	0.093779	0.024131
	55042	54.9	41.7	5	27.5321	2.05037	2.61087	0.373837	0.09483	0.015305
	N29222	-28.96	221.71	5	27.486	2.77237	2.96401	0.373468	0.107837	0.017405
	NB8025	-7.56	25.03	6	26.5791	2.11956	2.33515	0.417189	0.087857	0.017189
	N15180	-15.37	180.2	4	25.8635	3.16114	3.41551	0.211274	0.132059	0.01809
	N14191	-14.21	191.01	3	25.5711	5.1208	3.99318	0.282425	0.15616	0.033165
	54068	54.06	68.21	5	24.0071	3.04764	2.18206	0.21979	0.090892	0.014729
	N25289	-24.91	289.25	6	23.8732	2.12061	3.39851	0.359084	0.142357	0.019651
	N35002	-35.18	1.81	5	23.5098	1.83505	2.51712	0.603775	0.107067	0.027007
	N04240	-3.89	240.13	5	22.5657	3.12809	3.12002	0.3903	0.138264	0.025817
	12089	11.77	87.99	7	22.2496	0.799679	2.1737	0.29279	0.097696	0.01362
	N25189	-24.78	189.32	8	21.6294	2.58128	3.1717	0.308756	0.146639	0.022584
	7096	7.95	95.32	4	21.3982	1.95087	3.16204	0.496723	0.147771	0.02684
	N01315	-0.64	315.07	8	19.7113	2.65022	2.42471	0.802018	0.123011	0.043921
	N14171	-13.27	170.66	5	19.3161	1.36535	1.71268	0.185496	0.088666	0.011467
	N46152	-46.01	151.69	4	19.0624	2.3166	3.45206	0.641013	0.181093	0.040189
	N46078	-46.16	77.93	2	18.99	0.655913	3.15352	0.19811	0.166062	0.011905
	44299	44.14	298.63	6	18.3929	2.64668	1.43767	0.183135	0.078165	0.015022
	10350	9.85	350.05	3	18.1472	0.611067	1.5946	0.265163	0.087871	0.014908
	N17107	-17.34	106.19	2	17.4267	0.245083	2.10975	0.10019	0.121064	0.005996
	45280	45.2	279.81	7	17.2695	1.40931	1.56693	0.300049	0.090734	0.018887
	48354	47.56	354.31	7	17.1134	1.4439	2.36105	0.36963	0.137965	0.024536
	18222	19.06	252.71	7	16.5539	1.38449	2.26853	0.473549	0.137039	0.030817
	N14148	-14.04	147.97	7	16.4315	1.83443	2.46809	0.210921	0.150205	0.021118
	N06232	-6.07	231.75	6	16.4154	1.31516	2.32262	0.190494	0.14149	0.016222
	58249	57.74	248.82	6	16.1431	2.1226	2.07888	0.180235	0.128778	0.020282
	N29069	-29.3	68.82	5	15.9636	1.38195	2.43186	0.494323	0.152338	0.033657
	N37255	-36.5	255.19	4	15.6405	1.79867	2.10954	0.372659	0.134877	0.028431
	35248	35.09	247.91	6	15.6099	0.608604	2.03411	0.269266	0.130308	0.017982
	32204	31.63	204.41	7	15.1359	1.11582	1.18869	0.087838	0.078534	0.008197
	1360	1.12	359.9	6	14.7048	1.38606	2.22102	0.115674	0.151041	0.016266
	30291	29.99	291.2	4	14.5565	1.06869	1.65475	0.167598	0.113677	0.01422
	N17B85	-16.93	84.28	5	14.3261	0.468981	1.5964	0.147014	0.111433	0.010891
	N36207	-36.14	206.53	8	14.2048	1.73573	1.18614	0.230807	0.083503	0.019187
	10213	10.06	212.76	5	13.9559	1.3056	2.41948	0.406905	0.173366	0.033364
	N49155	-48.65	155.41	7	13.4183	1.93065	2.32525	0.341531	0.173289	0.03563
	N27165	-26.65	164.85	4	13.1668	0.422485	1.61093	0.206013	0.122348	0.016131
	N55066	-54.65	65.76	7	13.126	2.04074	2.11552	0.524331	0.161171	0.047155
	61203	61.09	203.2	4	13.0978	0.71349	1.70176	0.320504	0.129927	0.025473
	N42013	-42.05	12.63	5	12.9208	1.00163	1.08705	0.14899	0.084131	0.013248
	57343	57.21	343.35	3	12.5806	0.826652	1.00258	0.026164	0.079693	0.005634
	N36008	-36.37	8.15	5	12.424	1.01866	1.03305	0.256163	0.08315	0.021716
	N02222	-1.77	223.69	2	12.2964	1.2677	1.96813	0.153463	0.160058	0.020689
	10336	10	336.33	2	12.2256	0.529482	1.36004	0.305739	0.111245	0.025468
	28064	27.82	63.71	4	11.9497	1.7067	1.13531	0.074995	0.095007	0.01495
	N42184	-42.3848	183.603	6	11.9215	1.69357	2.12132	0.197083	0.17794	0.030204
	N10253	-10.02	252.79	6	11.8892	1.90926	1.51272	0.197036	0.127235	0.026309
	26269	26.26	269.11	5	11.4078	0.937325	1.46976	0.405143	0.128839	0.037059
	N19097	-19.02	97.32	5	11.2364	0.784506	1.72545	0.301722	0.153559	0.028914
	24330	23.55	329.88	4	11.1835	1.03063	1.22408	0.239623	0.109454	0.023682
	N10233	-10.2237	233.313	7	11.1111	0.835257	2.5653	0.314855	0.230876	0.03323
	26094	25.6	94.33	7	10.9208	1.3608	1.27851	0.045152	0.117071	0.015163
	1239	0.52	238.76	6	10.8161	0.817599	1.61785	0.263617	0.149577	0.026867
	N63007	-63.4	6.8	7	10.7718	1.32224	1.86982	0.348216	0.173585	0.038717
	N41224	-40.7	224.28	2	10.5338	0.471994	0.589204	0.025934	0.055935	0.003513
	47036	47.09	35.97	8	10.3909	1.32081	1.64777	0.219316	0.158579	0.029186
	46159	45.85	159.5	8	10.2372	0.860483	0.942316	0.214406	0.092048	0.022327
	3098	3.01	98.09	6	10.2342	0.817313	1.84182	0.269816	0.179967	0.030027
	20269	20.43	269.01	7	9.98162	0.449825	1.09414	0.133799	0.109616	0.014286
	0N4335	-3.63832	334.68	8	9.95048	1.6394	1.71385	0.366105	0.172238	0.046465
	N41237	-41.08	236.54	6	9.74435	1.25185	1.18933	0.250924	0.122054	0.030149
	N18039	-18.44	39.4	5	9.35719	0.822508	1.98707	0.626966	0.212357	0.069555
	N16292	-15.72	292.13	3	9.31018	0.545202	1.92114	0.603743	0.206348	0.065964
	N07082	-6.64	82.16	4	9.13379	1.23866	1.06379	0.431279	0.116468	0.04979
	14043	13.7307	42.8751	5	6.95097	1.74501	0.917738	0.200685	0.13203	0.043957
	74233	74.3425	233.08	4	6.39066	1.31615	0.649769	0.209481	0.101675	0.038897
	13110	13.4612	109.735	8	6.08008	0.79506	0.944021	0.201584	0.155265	0.038878
	0N6212	-5.57206	211.813	6	5.89697	0.495939	0.845191	0.125744	0.143326	0.024495
	N18126	-17.7089	126.18	7	5.75924	0.991578	1.05375	0.131808	0.182967	0.038938
	N47198	-47.3842	197.638	6	5.74361	0.762718	1.00734	0.246154	0.175384	0.048777
	5207	5.16357	207.17	8	5.52537	0.590049	0.956459	0.209514	0.173103	0.042184
	15354	14.6098	353.712	7	5.43669	0.245567	0.81167	0.213142	0.149295	0.03978
	N19359	-19.16	359.32	6	5.30391	0.449013	0.944043	0.234025	0.17799	0.046625
	N28243	-27.9105	243.49	4	5.06033	0.248248	0.908017	0.179369	0.179438	0.036523
	26352	26.0397	352.082	7	4.95655	0.565089	0.579023	0.112496	0.11682	0.026316
	11070	11.1747	69.8157	7	4.85644	0.365278	0.525286	0.098812	0.108163	0.021913
	N78140	-77.56	139.64	7	4.41586	0.393649	0.973722	0.227409	0.220506	0.055122
	51160	50.6871	160.174	4	4.38952	0.51051	0.85133	0.068318	0.193946	0.027405
	N23269	-23.4897	268.769	5	4.20366	0.468365	0.880369	0.177482	0.209429	0.04824
	1081	1.42578	81.4852	6	4.13983	0.230542	0.806194	0.113279	0.194741	0.029434
	N13003	-13.4602	3.05152	8	4.13911	0.896085	0.602551	0.104283	0.145575	0.040349
	N76128	-76.3328	128.25	7	4.08832	0.429908	0.713471	0.082609	0.174514	0.027296
	N10017	-9.82822	16.8046	5	4.041	0.305926	0.786457	0.09952	0.194619	0.028699
	22244	21.9256	244.381	5	3.95828	0.350733	0.470192	0.085026	0.118787	0.023921
	30256	30.488	256.236	5	3.93221	0.324857	0.536318	0.096523	0.136391	0.02701
	40042	39.8197	41.7758	6	3.92301	0.468582	0.356351	0.052807	0.090836	0.017289
	0N2103	-1.75854	102.884	6	3.92294	0.496988	0.693363	0.070475	0.176746	0.028707
	0N5173	-5.09765	173.029	5	3.87761	0.535784	0.703805	0.161198	0.181505	0.048551
	N48165	-48.4769	164.512	7	3.86328	0.423663	0.570865	0.054768	0.147767	0.021531
	28122	28.3881	122.475	8	3.85039	0.520072	0.497741	0.096687	0.12927	0.030585
	N44327	-43.7854	327.485	6	3.84696	0.455301	0.579218	0.135251	0.150565	0.039416
	56118	56.329	117.704	6	3.83623	0.550328	0.608641	0.122457	0.158656	0.039204
	N45011	-45.3722	10.6987	6	3.77226	0.457935	0.580871	0.07278	0.153985	0.026864
	75277	74.5654	277.475	5	3.6859	0.205684	0.541461	0.071569	0.146901	0.021076
	N79135	-78.9162	135.01	8	3.51992	0.415022	0.452338	0.074204	0.128508	0.025962
	N27170	-26.6154	170.309	7	3.50301	0.438649	0.572307	0.180033	0.163376	0.055316
	0N1231	-1.48584	230.523	4	3.42653	0.157591	0.72851	0.143633	0.212609	0.043043
	0N8107	-8.18849	107.39	5	3.39182	0.688141	0.539091	0.136053	0.158939	0.051466
	N11013	-11.3452	13.3685	3	3.38117	0.495088	0.645245	0.19072	0.190835	0.062949
	59337	59.1832	336.824	7	3.26705	0.528598	0.405295	0.200621	0.124055	0.064604
	45220	45.2641	220.132	3	3.19218	0.460946	0.6517	0.064352	0.204155	0.035714
	25050	24.55	49.92	7	3.17667	0.342459	0.543751	0.13876	0.17117	0.047419
	84246	83.6615	246.457	8	3.16385	0.247905	0.569764	0.115999	0.180086	0.039285
	N30339	-29.8975	339.488	7	3.09979	0.305886	0.316959	0.052714	0.102252	0.019774
	24051	23.5537	50.93	3	3.04423	0.80484	0.420037	0.050945	0.137978	0.040134
	N37229	-36.8985	228.872	4	2.9873	0.328661	0.504698	0.093056	0.168948	0.036275
	9219	8.88882	218.604	4	2.90435	0.437439	0.547776	0.078624	0.188605	0.03924
	N40321	-39.8555	321.019	6	2.76228	0.350669	0.390197	0.095359	0.141259	0.038902
	N39323	-38.6479	322.961	6	2.7206	0.245103	0.578479	0.089488	0.212629	0.038064
	0N8019	-8.44445	19.0704	5	2.68128	0.468023	0.471789	0.062419	0.175956	0.038539
	15074	15.1312	73.908	8	2.61363	0.617815	0.377988	0.116421	0.144622	0.05615
	6059	5.78859	59.4651	8	2.53438	0.276611	0.470646	0.096278	0.185704	0.043058
	N35323	-35.0915	323.4	7	2.51257	0.284279	0.343405	0.016687	0.136675	0.01683
	0N2126	-2.41408	125.782	6	2.50925	0.293748	0.514887	0.125552	0.205196	0.055503
	0N5322	-5.22599	322.431	7	2.49442	0.221295	0.308189	0.077441	0.123551	0.032924
	00N113	-0.418807	112.85	6	2.48903	0.224088	0.330483	0.045492	0.132776	0.021839
	1208	1.00085	208.346	8	2.46735	0.204627	0.609565	0.083979	0.247052	0.039727
	15243	15.0389	243.037	6	2.40852	0.279678	0.387674	0.067139	0.16096	0.033562
	N25349	-25.2365	349.029	6	2.35626	0.329051	0.549349	0.145166	0.233145	0.069683
	9056	9.17	56.45	8	2.32208	0.246999	0.35618	0.084116	0.153388	0.039729
	0N8225	-8.30011	224.939	5	2.29424	0.193453	0.751636	0.173156	0.327618	0.080371
	9249	9.22571	248.514	8	2.25886	0.207483	0.512682	0.103265	0.226965	0.050245
	10049	9.5921	49.1888	4	2.20366	0.0414119	0.476329	0.021915	0.216154	0.010743
	6349	6.32438	349.471	7	2.19996	0.374419	0.266071	0.073438	0.120943	0.039218
	42041	41.7296	40.67	6	2.15166	0.462664	0.325897	0.047795	0.151463	0.039423
	0N3033	-3.45351	33.1195	5	2.1249	0.317638	0.345674	0.035621	0.162678	0.029536
	N28013	-28.2102	12.7617	8	2.08072	0.320026	0.358235	0.08438	0.172168	0.048433
	2007	1.55801	7.04622	7	2.07068	0.280309	0.434702	0.108067	0.209933	0.059425
	N12093	-12.2017	93.1626	8	2.07049	0.466753	0.37733	0.04866	0.182242	0.04733
	10172	10.4066	172.01	5	2.04836	0.343674	0.378615	0.02393	0.184838	0.03314
	27264	27.3469	263.92	5	2.04007	0.32967	0.289028	0.089154	0.141676	0.049335
	46180	45.5204	179.623	8	2.02235	0.138754	0.24554	0.0331	0.121413	0.018365
	N31110	-30.5036	109.693	4	1.96623	0.262499	0.476027	0.143727	0.242101	0.079925
	N29207	-29.0531	207.214	6	1.91344	0.220781	0.414478	0.082885	0.216613	0.050011
	N80068	-80.3382	68.4614	8	1.8832	0.111704	0.425754	0.083503	0.22608	0.046325
	14170	13.8346	170.027	8	1.80171	0.233447	0.310332	0.029002	0.172244	0.027517
	N17203	-16.6413	203.125	6	1.78796	0.205189	0.320724	0.02867	0.17938	0.026094
	25112	24.7016	112.312	7	1.7736	0.13224	0.380292	0.061837	0.214418	0.038356
	17060	17.3329	59.6386	5	1.73438	0.261119	0.241429	0.059985	0.139202	0.04044
	N22345	-22.0274	345.396	5	1.65238	0.142931	0.53571	0.019679	0.324206	0.030468
	00N109	-0.120574	109.435	4	1.63108	0.283619	0.238468	0.058532	0.146202	0.043978
	51260	51.1095	259.506	6	1.62712	0.427472	0.30121	0.049055	0.185119	0.057221
	2050	1.98	50.1	7	1.61171	0.253875	0.318132	0.062795	0.197388	0.049847
	10165	9.71166	165.011	6	1.53405	0.365483	0.314985	0.114874	0.20533	0.089446
	N29319	-28.732	318.977	8	1.45321	0.10852	0.269979	0.035608	0.185781	0.028158
	N12154	-11.6523	153.94	7	1.15715	0.192002	0.210394	0.054529	0.181821	0.055953
